# Supplementary material for: Rodent Ectoparasites in the Middle East: A Systematic Review and Meta-Analysis
Source: Pathogens. 2021 Jan 31;10(2):139. doi: 10.3390/pathogens10020139 (PMC7911898; doi:10.3390/pathogens10020139)
Supplement: Supplementary file 1 [file pathogens-10-00139-s001.zip]

Archive with 5 entries (5 files):
- Supplementary documents/Supplementary figure S1.docx
- Supplementary documents/Supplementary table S1.docx
- Supplementary documents/Supplementary table S2.docx
- Supplementary documents/Supplementary table S3.docx
- Supplementary documents/Supplimentary Table S4.docx
